# Supplementary material for: WisecondorFF: Improved Fetal Aneuploidy Detection from Shallow WGS through Fragment Length Analysis
Source: Diagnostics (Basel). 2021 Dec 28;12(1):59. doi: 10.3390/diagnostics12010059 (PMC8774687; doi:10.3390/diagnostics12010059)
Supplement: Supplementary file 1 [file diagnostics-12-00059-s001.zip]

Archive with 1 entries (1 files):
- diagnostics-1509027-supplementary.pdf
